# Supplementary material for: Correlation of mitochondrial respiration in platelets, peripheral blood mononuclear cells and muscle fibers
Source: Heliyon. 2024 Feb 23;10(5):e26745. doi: 10.1016/j.heliyon.2024.e26745 (PMC10909709; doi:10.1016/j.heliyon.2024.e26745)
Supplement: Supplementary file 1 [file mmc1.xlsx]

## Sheet: Supplementary Table 1
	All healthy participants				Adult healthy participants (age ≥ 18 years)
	Cell count-normalized*		CS-normalized**		Cell count-normalized*		CS-normalized**
	Mean (SD)	n	Mean (SD)	n	Mean (SD)	n	Mean (SD)	n
PBMCs
ROUTINE respiration	3.38 (0.64)	92	2.58 (1.28)	84	3.46 (0.65)	69	2.59 (1.21)	62
Background respiration	1.58 (0.52)	92	1.18 (0.58)	84	1.63 (0.56)	69	1.19 (0.55)	62
N-OXPHOS capacity (PM)	7.17 (1.55)	92	5.46 (2.70)	84	7.39 (1.49)	69	5.58 (2.60)	62
N-OXPHOS capacity	7.02 (1.72)	92	5.31 (2.66)	84	7.23 (1.64)	69	5.45 (2.56)	62
NS-OXPHOS capacity	11.47 (2.56)	92	8.72 (4.35)	84	11.87 (2.40)	69	9.00 (4.20)	62
NS-LEAK respiration	1.77 (0.63)	92	1.38 (0.83)	84	1.82 (0.67)	69	1.41 (0.82)	62
NS-ET capacity	9.72 (3.00)	92	7.28 (3.68)	84	10.22 (2.88)	69	7.60 (3.45)	62
S-ET capacity	4.96 (1.56)	92	3.71 (1.91)	84	5.39 (1.39)	69	4.02 (1.85)	62
CIV capacity	8.67 (3.35)	83	6.59 (4.64)	75	8.90 (3.06)	67	6.48 (3.34)	60
Platelets
ROUTINE respiration	8.31 (2.71)	92	1.06 (0.33)	84	8.56 (2.58)	69	1.12 (0.32)	62
Background respiration	6.16 (1.56)	92	0.81 (0.20)	84	6.13 (1.55)	69	0.84 (0.20)	62
N-OXPHOS capacity (PM)	18.05 (5.35)	92	2.29 (0.47)	84	17.88 (4.99)	69	2.36 (0.47)	62
N-OXPHOS capacity	20.28 (5.89)	92	2.58 (0.52)	84	20.05 (5.49)	69	2.65 (0.52)	62
NS-OXPHOS capacity	32.54 (8.14)	92	4.11 (0.71)	84	32.37 (7.61)	69	4.23 (0.71)	62
NS-LEAK respiration	4.80 (1.38)	92	0.62 (0.19)	84	4.72 (1.33)	69	0.63 (0.19)	62
NS-ET capacity	32.83 (8.42)	92	4.16 (0.73)	84	32.30 (7.67)	69	4.25 (0.73)	62
S-ET capacity	15.21 (3.75)	92	1.93 (0.40)	84	15.20 (3.63)	69	2.00 (0.40)	62
CIV capacity	40.15 (11.55)	86	5.20 (1.28)	78	38.81 (10.92)	69	5.15 (1.33)	62
Muscle fibres
Background respiration	N/A	N/A	N/A	N/A	4.83 (2.42)	24	0.03 (0.01)	24
N-OXPHOS capacity (PM)	N/A	N/A	N/A	N/A	14.80 (6.96)	24	0.08 (0.03)	24
N-OXPHOS capacity	N/A	N/A	N/A	N/A	16.10 (7.08)	24	0.09 (0.03)	24
NS-OXPHOS capacity	N/A	N/A	N/A	N/A	43.30 (12.53)	24	0.24 (0.06)	24
NS-LEAK respiration	N/A	N/A	N/A	N/A	17.62 (7.69)	24	0.09 (0.03)	24
NS-ET capacity	N/A	N/A	N/A	N/A	38.29 (13.94)	24	0.21 (0.05)	24
S-ET capacity	N/A	N/A	N/A	N/A	32.05 (11.84)	24	0.17 (0.05)	24
CIV capacity	N/A	N/A	N/A	N/A	45.91 (36.45)	24	0.23 (0.13)	24
SUPPLEMENTARY TABLE 1. Respiration in healthy controls. Muscle fibers were analyzed in adults only. *Respiration measured in pmol O2 * s-1 * 108 platelets-1, pmol O2 * s-1 * 106 PBMCs-1 and pmol O2 * s-1 * mg-1 of muscle fiber respectively. **Respiration measured in pmol O2 * s-1 * IU-1. CS = citrate synthase; SD = standard deviation

## Sheet: Supplementary Table 2
	PBMCs and platelets			PBMCs and muscle fibers			Platelets and muscle fibers
	Spearman's rho	p	n	Spearman's rho	p	n	Spearman's rho	p	n
Cell count-normalized
ROUTINE respiration	0.14	0.01	318	n/a	n/a	n/a	n/a	n/a	n/a
Background respiration†	0.12	0.03	318	-0.39	0.06	24	-0.26	0.22	24
N-OXPHOS capacity (PM)	0.15	0.008	318	0.28	0.18	24	0.09	0.69	24
N-OXPHOS capacity	0.16	0.004	318	0.13	0.54	24	0.06	0.78	24
NS-OXPHOS capacity	0.10	0.09	318	0.13	0.54	24	0.02	0.93	24
NS-LEAK respiration	0.11	0.06	318	-0.47	0.02	24	0.06	0.80	24
NS-ET capacity	0.19	0.001	318	0.14	0.53	24	-0.13	0.53	24
S-ET capacity	0.16	0.005	318	-0.2	0.36	24	0.05	0.83	24
CIV capacity	0.29	<.0.001	283	0.39	0.07	23	-0.24	0.25	24
CS-normalized
ROUTINE respiration	0.04	0.61	162	n/a	n/a	n/a	n/a	n/a	n/a
Background respiration†	0.16	0.04	162	-0.17	0.44	24	-0.45	0.03	24
N-OXPHOS capacity (PM)	0.22	0.005	162	0.03	0.89	24	-0.13	0.56	24
N-OXPHOS capacity	0.23	0.004	162	-0.45	0.03	24	-0.46	0.03	24
NS-OXPHOS capacity	0.30	<.0.001	162	-0.48	0.02	24	-0.54	0.01	24
NS-LEAK respiration	0.14	0.14	162	-0.18	0.40	24	0.05	0.81	24
NS-ET capacity	0.36	<.0.001	162	-0.25	0.24	24	-0.40	0.05	24
S-ET capacity	0.30	<.0.001	162	-0.45	0.03	24	-0.40	0.05	24
CIV capacity	0.24	0.004	141	0.19	0.39	23	-0.31	0.14	24
Internal ratios
CI-RR	0.12	0.03	317	-0.48	0.02	24	0.09	0.68	24
RCR	0.16	0.006	317	-0.30	0.16	24	0.17	0.44	24
L/E CCR	0.23	<.0.001	317	0.20	0.36	24	-0.06	0.77	24
OCR	0.39	<.0.001	318	-0.20	0.34	24	0.00	0.98	24
CI-CII-RR	0.37	<.0.001	317	0.08	0.71	24	0.23	0.29	24
L/P CCR	0.16	0.006	317	-0.30	0.16	24	0.17	0.44	24
N/NS RCR	0.40	<0.001	318	0.14	0.50	24	0.07	0.73	24
S/NS RCR	0.27	<0.001	318	0.23	0.28	24	0.41	0.05	24
SUPPLEMENTARY TABLE 2: Within and across tissue correlations of respiration, Spearman's correlation. This table corresponds to Table 3 in the main article with the Spearman's rank correlation coefficient presented instead of the Pearson correlation coefficient. Se Table 3 for abbreviations.

## Sheet: Supplementary Table 3
	Pearson correlation			Spearman rank correlation
	Pearson's r (95% CI)	p	n	Spearman's rho	p	n
All heatlhy participants
ROUTINE respiration	0.24 (0.03-0.42)	0.02	92	0.27	0.01	92
Background respiration†	0.28 (0.08-046)	0.01	92	0.23	0.03	92
N-OXPHOS capacity (PM)	0.28 (0.08-0.46)	0.01	92	0.26	0.01	92
N-OXPHOS capacity	0.27 (0.06-0.45)	0.01	92	0.24	0.02	92
NS-OXPHOS capacity	0.22 (0.02-0.41)	0.03	92	0.21	0.04	92
NS-LEAK respiration	-0.08 (-0.28-0.13)	0.45	92	-0.05	0.61	92
NS-ET capacity	0.18 (-0.03-0.37)	0.86	92	0.24	0.02	92
S-ET capacity	0.09 (-0.11-0.29)	0.39	92	0.14	0.20	92
CIV capacity	0.37 (0.17-0.54)	<0.01	83	0.28	<0.01	83
All adults
ROUTINE respiration	0.20 (0.07-0.32)	<0.01	236	0.17	0.01	236
Background respiration	0.08 (-0.05-0.20)	0.23	236	0.11	0.09	236
N-OXPHOS capacity (PM)	0.08 (-0.05-0.20)	0.23	236	0.08	0.24	236
N-OXPHOS capacity	0.07 (-0.06-0.20)	0.29	236	0.09	0.19	236
NS-OXPHOS capacity	0.02 (-0.11-0.14)	0.80	236	0.03	0.699	236
NS-LEAK respiration	0.09 (-0.04-0.21)	0.19	236	0.12	0.07	236
NS-ET capacity	0.16 (0.03-0.28)	0.02	236	0.18	0.01	236
S-ET capacity	0.12 (-0.02-0.23)	0.10	236	0.15	0.03	236
CIV capacity	0.23 (0.10-0.35)	<0.01	231	0.31	<0.01	231
Healthy adults
ROUTINE respiration	0.34 (0.11-0.53)	0.01	69	0.35	<0.01	69
Background respiration	0.32 (0.10-0.52)	0.01	69	0.28	0.02	69
N-OXPHOS capacity (PM)	0.27 (0.04-0.48)	0.02	69	0.22	0.07	69
N-OXPHOS capacity	0.23 (-0.01-0.06)	0.06	69	0.21	0.09	69
NS-OXPHOS capacity	0.27 (0.04-0.48)	0.03	69	0.25	0.04	69
NS-LEAK respiration	-0.08 (-0.21-0.16)	0.51	69	-0.07	0.57	69
NS-ET capacity	0.18 (-0.06-0.40)	0.14	69	0.28	0.02	69
S-ET capacity	0.11 (-0.13-0.34)	0.36	69	0.13	0.28	69
CIV capacity	0.32 (0.09-0.52)	0.01	67	0.27	0.03	67
Adult patients
ROUTINE respiration	0.17 (0.02-0.32)	0.03	167	0.11	0.15	167
Background respiration	0.02 (-0.13-0.17)	0.77	167	0.05	0.56	167
N-OXPHOS capacity (PM)	0.03 (-0.12-0.18)	0.69	167	0.00	0.97	167
N-OXPHOS capacity	0.02 (-0.13-0.17)	0.79	167	0.01	0.92	167
NS-OXPHOS capacity	-0.05 (-0.20-0-10)	0.52	167	-0.09	0.24	167
NS-LEAK respiration	0.14 (-0.01-0.29)	0.07	167	0.19	0.02	167
NS-ET capacity	0.14 (-0.02-0.28)	0.08	167	0.12	0.13	167
S-ET capacity	0.09 (-0.06-0.24)	0.23	167	0.12	0.12	167
CIV capacity	0.21 (0.06-0.36)	0.01	162	0.33	<0.01	162
All children
ROUTINE respiration	-0.04 (-0.25-0.18)	0.74	82	0.04	0.71	82
Background respiration	0.03 (-0.19-0.24)	0.82	82	0.08	0.49	82
N-OXPHOS capacity (PM)	0.22 (0.00--0.42)	0.05	82	0.29	0.01	82
N-OXPHOS capacity	0.26 (0.04-0.45)	0.02	82	0.32	0.01	82
NS-OXPHOS capacity	0.16 (-0.06-0.37)	0.14	82	0.20	0.07	82
NS-LEAK respiration	0.07 (-0.15-0.28)	0.56	82	0.09	0.41	82
NS-ET capacity	0.15 (-0.07-0.36)	0.17	82	0.21	0.06	82
S-ET capacity	0.07 (-0.15-0.28)	0.56	82	0.12	0.29	82
CIV capacity	0.22 (-0.05-0.46)	0.11	55	0.38	0.01	55
Healthy children
ROUTINE respiration	-0.15 (-0.53-0.28)	0.50	23	-0.02	0.94	23
Background respiration	0.17 (-0.26-0,54)	0.44	23	0.08	0.72	23
N-OXPHOS capacity (PM)	0.38 (-0.04-0.69)	0.07	23	0.39	0.07	23
N-OXPHOS capacity	0.41 (-0.01-0.70)	0.06	23	0.39	0.07	23
NS-OXPHOS capacity	0.18 (-0.25-0.55)	0.40	23	0.10	0.66	23
NS-LEAK respiration	-0.02 (-0.43-0.39)	0.93	23	0.07	0.75	23
NS-ET capacity	0.32 (-0.10-0.65)	0.13	23	0.30	0.17	23
S-ET capacity	0.09 (-0.33-0.49)	0.68	23	0.10	0.65	23
CIV capacity	0.72 (0.34-0.90)	0.02	17	0.62	0.01	17
Children patients
ROUTINE respiration	-0.05 (-0.30-0.21)	0.73	59	0.06	0.65	59
Background respiration	0.01 (-0.25-0.26)	0.96	59	0.10	0.46	59
N-OXPHOS capacity (PM)	0.18 (-0.08-0.42)	0.17	59	0.29	0.03	59
N-OXPHOS capacity	0.22 (-0.04-0.45)	0.09	59	0.30	0.02	59
NS-OXPHOS capacity	0.15 (-0.11-0.39)	0.26	59	0.20	0.13	59
NS-LEAK respiration	0.06 (-0.20-0.31)	0.65	59	0.07	0.59	59
NS-ET capacity	0.13 (0.14-0.37)	0.35	59	0.21	0.12	59
S-ET capacity	0.04 (-0.22-0.29)	0.79	59	0.13	0.35	59
CIV capacity	0.09 (-0.23-0.40)	0.57	39	0.30	0.07	39
All females
ROUTINE respiration	0.19 (0.04-0.33)	0.01	167	0.16	0.04	167
Background respiration	0.03 (-0.13-0.18)	0.74	167	0.04	0.63	167
N-OXPHOS capacity (PM)	0.22 (0.07-0.36)	0.005	167	0.20	0.009	167
N-OXPHOS capacity	0.20 (0.05-0.34)	0.01	167	0.19	0.02	167
NS-OXPHOS capacity	0.12 (-0.03-0.26)	0.13	167	0.08	0.29	167
NS-LEAK respiration	0.02 (-0.13-0.17)	0.81	167	0.01	0.89	167
NS-ET capacity	0.23 (0.08-0.37)	0.003	167	0.18	0.02	167
S-ET capacity	0.12 (-0.04-0.26)	0.13	167	0.10	0.20	167
CIV capacity	0.48 (0.34-0.60)	<0.001	149	0.42	<0.001	149
All males
ROUTINE respiration	0.09 (-0.07-0.25)	0.28	148	0.13	0.13	148
Background respiration	0.14 (-0.02-0.29)	0.09	148	0.20	0.02	148
N-OXPHOS capacity (PM)	0.03 (-0.13-0.19)	0.70	148	0.09	0.30	148
N-OXPHOS capacity	0.05 (-0.11-0.21)	0.56	148	0.13	0.11	148
NS-OXPHOS capacity	0.00 (-0.16-0.16)	0.97	148	0.11	0.20	148
NS-LEAK respiration	0.12 (-0.04-0.28)	0.15	148	0.22	0.007	148
NS-ET capacity	0.04 (-0.13-0.20)	0.66	148	0.21	0.01	148
S-ET capacity	0.04 (-0.12-0.20)	0.63	148	0.20	0.01	148
CIV capacity	-0.01 (-0.18-0.16)	0.91	136	0.15	0.09	136
SUPPLEMENTARY TABLE 3: CORRELATION OF CELL COUNT-NORMALIZED RESPIRATION BETWEEN PBMCS AND PLATELETS IN SELECTED SUBGROUPS This table complements Table 2 in the main article with cell count-normalized correlations presented for selected subgroups. Se Table 2 for abbreviations.

## Sheet: Supplementary Table 4
	Pearson correlation			Spearman rank correlation
	Pearson's r (95% CI)	p	n	Spearman's rho	p	n
All heatlhy participants
ROUTINE respiration	-0.02 (-0.24-0.19)	0.83	84	0.08	0.45	84
Background respiration	-0.04 (-0.18-0.25)	0.73	84	0.04	0.74	84
N-OXPHOS capacity (PM)	0.31 (0.10-0.49)	<0.01	84	0.30	0.01	84
N-OXPHOS capacity	0.30 (0.09-0.48)	0.01	84	0.27	0.02	84
NS-OXPHOS capacity	0.29 (0.08-0.47)	0.01	84	0.32	0.00	84
NS-LEAK respiration	0.01 (-0.21-0.22)	0.96	84	0.06	0.60	84
NS-ET capacity	0.36 (0.15-0.53)	<0.01	84	0.39	<0.01	84
S-ET capacity	0.19 (-0.03-0.39)	0.09	84	0.25	0.03	84
CIV capacity	0.18 (-0.05-0.40)	0.11	78	0.08	0.52	78
All adults
ROUTINE respiration	0.00 (-0.20-0.20)	1.00	94	0.08	0.47	94
Background respiration	0.06 (-0.14-0.26)	0.56	94	0.13	0.21	94
N-OXPHOS capacity (PM)	0.13 (-0.08-0.32)	0.22	94	0.14	0.20	94
N-OXPHOS capacity	0.13 (-0.08-0.32)	0.23	94	0.14	0.18	94
NS-OXPHOS capacity	0.20 (0.00-0.39)	0.05	94	0.23	0.03	94
NS-LEAK respiration	0.18 (-0.03-0.37)	0.09	94	0.20	0.06	94
NS-ET capacity	0.30 (0.10-0.47)	<0.01	94	0.32	<0.01	94
S-ET capacity	0.21 (0.01-0.39)	0.39	94	0.22	0.03	94
CIV capacity	0.26 (0.06-0.44)	0.01	92	0.24	0.02	92
Healthy adults
ROUTINE respiration	0.03 (-0.22-0.28)	0.80	62	0.18	0.16	62
Background respiration	0.09 (-0.16-0.34)	0.47	62	0.16	0.22	62
N-OXPHOS capacity (PM)	0.28 (0.03-0.50)	0.03	62	0.28	0.03	62
N-OXPHOS capacity	0.26 (0.01-0.48)	0.48	62	0.24	0.06	62
NS-OXPHOS capacity	0.27 (0.02-0.48)	0.04	62	0.28	0.03	62
NS-LEAK respiration	0.07 (-0.18-0.32)	0.59	62	0.09	0.51	62
NS-ET capacity	0.33 (0.09-0.54)	0.01	62	0.35	0.01	62
S-ET capacity	0.09 (-0.17-0.33)	0.50	62	0.11	0.40	62
CIV capacity	0.11 (-0.15-0.35)	0.42	60	0.10	0.26	60
Adult patients
ROUTINE respiration	-010 (-0.43-0.26)	0.59	32	-0.13	0.47	32
Background respiration	0.07 (-0.29-0.41)	0.70	32	0.11	0.54	32
N-OXPHOS capacity (PM)	-0.21 (-0.52-0.15)	0.24	32	-0.17	0.36	32
N-OXPHOS capacity	-0.18 (-0.50-0.18)	0.32	32	-0.09	0.62	32
NS-OXPHOS capacity	0.05 (-0.30-0.40)	0.77	32	0.14	0.46	32
NS-LEAK respiration	0.43 (0.09-0.68)	0.02	32	0.43	0.01	32
NS-ET capacity	0.44 (0.11-0.68)	0.01	32	0.46	0.01	32
S-ET capacity	0.44 (0.11-0.68)	0.01	32	0.29	0.10	32
CIV capacity	0.42 (0.09-0.67)	0.02	32	0.48	0.01	32
All children
ROUTINE respiration	-0.10 (-0.33-0.14)	0.42	68	-0.11	0.39	68
Background respiration†	0.15 (-0.09-0.38)	0.22	68	0.12	0.35	68
N-OXPHOS capacity (PM)	0.23 (-0.01-0.44)	0.06	68	0.32	0.01	68
N-OXPHOS capacity	0.26 (0.02-0.47)	0.03	68	0.34	<0.01	68
NS-OXPHOS capacity	0.15 (-0.10-0.37)	0.23	68	0.29	0.02	68
NS-LEAK respiration	-0.05 (-0.28-0.19)	0.71	68	0.04	0.77	68
NS-ET capacity	0.29 (0.06-0.50)	0.02	68	0.35	<0.01	68
S-ET capacity	0.20 (-0.04-0.42)	0.11	68	0.28	0.02	68
CIV capacity	0.33 (0.06-0.56)	0.02	50	0.30	0.03	50
Healthy children
ROUTINE respiration	-0.22 (-0.59-0.22)	0.32	22	-0.36	0.10	22
Background respiration	-0.12 (-0.52-0.31)	0.58	22	-0.21	0.34	22
N-OXPHOS capacity (PM)	0.36 (-0.07-0.68)	0.10	22	0.34	0.12	22
N-OXPHOS capacity	0.36 (-0.07-0.68)	0.10	22	0.31	0.17	22
NS-OXPHOS capacity	0.29 (-0.15-0.64)	0.19	22	0.23	0.30	22
NS-LEAK respiration	-0.20 (-0.57-0.24)	0.37	22	-0.01	0.95	22
NS-ET capacity	0.35 (-0.08-0.67)	0.11	22	0.39	0.07	22
S-ET capacity	0.23 (-0.22-0.59)	0.31	22	0.20	0.37	22
CIV capacity	0.42 (-0.12-0.77)	0.12	15	-0.04	0.89	15
Children patients
ROUTINE respiration	-0.03 (-0.32-0.26)	0.85	46	0.03	0.84	46
Background respiration	0.28 (-0.02-0.52)	0.06	46	0.32	0.03	46
N-OXPHOS capacity (PM)	0.18 (-0.11-0.45)	0.22	46	0.29	0.05	46
N-OXPHOS capacity	0.23 (-0.07-0.49)	0.13	46	0.35	0.02	46
NS-OXPHOS capacity	0.11 (-0.19-0.39)	0.45	46	0.32	0.03	46
NS-LEAK respiration	0.07 (-0.22-0.36)	0.63	46	0.07	0.65	46
NS-ET capacity	0.28 (-0.01-0.53)	0.06	46	0.34	0.02	46
S-ET capacity	0.19 (-0.11-0.45)	0.21	46	0.26	0.08	46
CIV capacity	0.44 (0.12-0.68)	0.01	34	0.44	0.01	34
All females
ROUTINE respiration	-0.02 (0.23-0.20)	0.86	85	0.06	0.61	85
Background respiration	0.15 (-0.07-0.35)	0.17	85	0.20	0.06	85
N-OXPHOS capacity (PM)	0.18 (-0.04-0.38)	0.11	85	0.25	0.02	85
N-OXPHOS capacity	0.15 (-0.07-0.35)	0.17	85	0.20	0.07	85
NS-OXPHOS capacity	0.13 (-0.09-0.33)	0.25	85	0.25	0.02	85
NS-LEAK respiration	0.02 (-0.20-0.23)	0.89	85	0.01	0.91	85
NS-ET capacity	0.30 (0.09-0.48)	0.005	85	0.37	<0.001	85
S-ET capacity	0.20 (-0.01-0.40)	0.06	85	0.30	0.006	85
CIV capacity	0.30 (0.07-0.49)	0.01	73	0.37	0.001	73
All males
ROUTINE respiration	0.00 (-0.23-0.23)	1.00	74	0.07	0.59	74
Background respiration	0.14 (-0.09-0.36)	0.24	74	0.19	0.11	74
N-OXPHOS capacity (PM)	0.19 (-0.04-0.40)	0.11	74	0.18	0.13	74
N-OXPHOS capacity	0.23 (0.00-0.44)	0.05	74	0.24	0.04	74
NS-OXPHOS capacity	0.28 (0.05-0.48)	0.02	74	0.34	0.003	74
NS-LEAK respiration	0.25 (0.02-0.45)	0.03	74	0.29	0.01	74
NS-ET capacity	0.24 (0.01-0.45)	0.04	74	0.25	0.03	74
S-ET capacity	0.24 (0.01-0.44)	0.04	74	0.29	0.01	74
CIV capacity	0.17 (-0.08-0.39)	0.18	66	0.094	0.45	66
SUPPLEMENTARY TABLE 4: CORRELATION OF CITRATE SYNTHASE-NORMALIZED RESPIRATION BETWEEN PBMCS AND PLATELETS IN SELECTED SUBGROUPS This table complements Table 2 in the main article with citrate synthase-normalized correlation presented for selected subgroups. Se Table 2 for abbreviations.

## Sheet: Supplementary Table 5
	Pearson's r (95% CI)	p*	n	p (difference between groups)**
Routine respiration
PBMCs	0.53 (0.41-0.63)	<0.001	163
Platelets	0.65 (0.55-0.73)	<0.001	165	0.10
Muscle fibers	N/A	N/A	N/A	N/A
NS-OXPHOS capacity
PBMCs	0.58 (0.47-0.67)	<0.001	163
Platelets	0.84 (0.78-0.88)	<0.001	165	<0.001
Muscle fibers	0.76 (0.52-0.89)	<0.001	24	0.15
NS-ET capacity
PBMCs	0.49 (0.37-0.60)	<0.001	163
Platelets	0.76 (0.68-0.81)	<0.001	165	<0.001
Muscle fibers	0.75 (0.50-0.89)	<0.001	24	0.06
SUPPLEMENTARY TABLE 5: Correlations between respiration and citrate synthase (CS) activity Correlation values and confidence infervals (CI) correspond to those displayed in the graph in Figure 3A. *p value for the correlation between CS activity and respiration **p value for difference in correlation between the three groups (PBMCs, platelets and muscle fibers), using Fisher's r to z transformati…

## Sheet: Supplementary Table 6
	Pearson's r (95% CI)	p*	n	p (difference between groups)**
Routine respiration
PBMCs
Healthy participants	0.47 (0.29-0.62)	<0.001	84
Patients	0.55 (0.36-0.69)	<0.001	73	0.51
Platelets
Healthy participants	0.52 (0.34-0.66)	<0.001	84
Patients	0.73 (0.60-0.82)	<0.001	73	0.03
NS-OXPHOS capacity
PBMCs
Healthy participants	0.51 (0.34-0.66)	<0.001	84
Patients	0.61 (0.45-0.74)	<0.001	73	0.37
Platelets
Healthy participants	0.75 (0.63-0.83)	<0.001	84
Patients	0.87 (0.80-0.92)	<0.001	73	0.03
NS-ET capacity
PBMCs
Healthy participants	0.51 (0.33-0.65)	<0.001	84
Patients	0.47 (0.26-0.63)	<0.001	73	0.74
Platelets
Healthy participants	0.73 (0.62-0.82)	<0.001	84
Patients	0.75 (0.63-0.84)	<0.001	73	0.78
SUPPLEMENTARY TABLE 6: Correlations between respiration and citrate synthase (CS) activity, comparing differences between patients and healthy participants Correlation values and confidence infervals (CI) correspond to those displayed in the graph in Figure 3B. *p value for the correlation between CS activity and respiration **p value for difference in correlation, using Fisher's r to z transform…

## Sheet: Supplementary Table 7
	Non-athletes (n=19)	Athletes (n=5)	Mann-Whitney U test
	Median (IQR)	Median (IQR)	p
Respiration
Muscle
NS-OXPHOS capacity	38.79 (8.35)	62.38 (23.24)	0.003
NS-ET capacity	33.18 (8.34)	54.95 (13.97)	<0.001
PBMCs
NS-OXPHOS capacity	13.26 (3.54)	11.48 (2.43)	0.27
NS-ET capacity	9.88 (5.76)	8.60 (2.74)	0.57
Platelets
NS-OXPHOS capacity	28.30 (6.42)	37.70 (15.90)	0.24
NS-ET capacity	30.67 (6.32)	30.94 (19.32)	0.92
CS-normalized respiration
Muscle
NS-OXPHOS capacity	0.24 (0.08)	0.21 (0.06)	0.70
NS-ET capacity	0.19 (0.07)	0.23 (0.05)	0.17
PBMCs
NS-OXPHOS capacity	13.26 (3.54)	11.48 (2.43)	0.27
NS-ET capacity	9.88 (5.76)	8.60 (2.74)	0.57
Platelets
NS-OXPHOS capacity	28.30 (6.42)	37.70 (15.90)	0.24
NS-ET capacity	30.67 (6.32)	30.94 (19.32)	0.92
CS activity
Muscle	168.39 (86.21)	245.78 (71.61)	0.006
PBMCs	2.03 (1.20)	1.19 (0.51)	0.07
Platelets	8.00 (7.96)	7.65 (1.59)	0.70
SUPPLEMENTARY TABLE 7: Respiration in a group of athletes compared to non-athletes A selection of these comparisons (excluding comparisons of CS-normalized respiration) are illustrated by the graphs in Figure 4. Tissue respiration is measured as pmol O2 * s-1 * mg-1 of muscle tissue, pmol O2 * s-1 * 106 PBMCs-1 and pmol O2 * s-1 * 108 platelets-1, respectively. All CS-normalized respiration value…

## Sheet: Supplementary Table 8
	Patients without MD (n=50)	Patients with MD (n=9, n=8*)	Mann-Whitney U test
	Median (IQR)	Median (IQR)	p
PBMCS
RCR	7.00 (1.82)	6.62 (2.05)	0.39
CI-RR	5.54 (2.69)	5.68 (5.91)	0.56
CI-CII-RR	1.51 (0.75)	1.00 (0.63)	0.09
P/E OCR	1.25 (0.55)	1.14 (0.31)	0.07
L/E CCR	0.18 (0.08)	0.16 (0.11)	0.37
N/NS RCR	0.67 (0.07)	0.58 (0.08)	0.01
S/NS PCR	0.44 (0.12)	0.54 (0.12)	0.006
Platelets
RCR	6.60 (1.95)	5.75 (1.29)	0.02
CI-RR	2.96 (0.95)	2.48 (1.09)	0.01
CI-CII-RR	1.13 (0.45)	0.79 (0.57)	0.01
P/E OCR	0.96 (0.12)	0.99 (0.22)	0.11
L/E CCR	0.15 (0.06)	0.18 (0.07)	0.01
N/NS RCR	0.66 (0.07)	0.61 (0.20)	0.06
S/NS PCR	0.46 (0.11)	0.55 (0.14)	0.03
SUPPLEMENTARY TABLE 8: Respiration in a group of patients with mitochondrial disease compared other pediatric patients The values in this table correspond to the graphs in Figure 5 *CI-RR and CI-CI-RR, n=8; all others, n=9
